# Supplementary material for: Endocannabinoid Gene × Gene Interaction Association to Alcohol Use Disorder in Two Adolescent Cohorts
Source: Front Psychiatry. 2021 Apr 20;12:645746. doi: 10.3389/fpsyt.2021.645746 (PMC8093566; doi:10.3389/fpsyt.2021.645746)
Supplement: Supplementary file 1 [file Data_Sheet_1.xlsx]

## Sheet: Sup 1 
Age	Sex	Control (AUDIT <8)	Case (AUDIT >=8)	Total
14	Male	973	32	1005
	Female	997	42	1039
	Total	1970	74	2044
16	Male	638	145	783
	Female	744	91	835
	Total	1382	236	1618
18	Male	442	231	673
	Female	585	172	757
	Total	1027	403	1430
All	Male	683	325	1008
	Female	793	250	1043
	Total	1476	575	2051
Supplementary Table 1: Description of subjects in IMAGEN. Subjects are classified by status (AUDIT score > or = to 8 or control), sex and age.

## Sheet: Sup 2
Name SNP	Chromosome	position (hg18)	position (hg19)	Major allele	Minor allele	chimp. Allele	Gene region	functionGVS	Function in protein	PolyPhen Prediction	granthamScore	scorePhastCons	consScoreGERP	scoreCADD	AfricanHapMapFreq	EuropeanHapMapFreq	AsianHapMapFreq	hasGenotypes	dbSNPValidation	repeatMasker	tandemRepeat	clinicalAssociation	distanceToSplice	cpgIslands	genomesESP	genomesExAC
rs3766246	1	46638258	46865671	G	A	G	FAAH	intron				0.004	-1.44	13.94	22.1	35.3	46.8	yes	by-frequency,by-cluster,by-2hit-2allele,by-hapmap,by-1000G	none	none	unknown	2090	none	unknown	unknown
rs324420	1	46643348	46870761	C	A	C	FAAH	missense	PRO129THR	0.014	38	0.395	3.08	3.886	42.4	21	16.5	yes	by-frequency,by-cluster,by-2hit-2allele,by-hapmap,by-1000G,by-other-pop	none	none	http://www.ncbi.nlm.nih.gov/sites/varvu?gene=2166&amp;rs=324420|http://www.ncbi.nlm.nih.gov/omim/114610,602935|http://omim.org/entry/602935#0001|RCV000007116.3(C>A)	60	none	AA:A=1533/C=2873,EA:A=1722/C=6878	AFR:A=3749/C=6817,NFE:A=13873/C=53667,EAS:A=1532/C=7204,SAS:A=3234/C=13392,FIN:A=1901/C=4841,AMR:A=4143/C=7451,OTH:A=205/C=717
rs324419	1	46644573	46871986	C	T	C	FAAH	synonymous	CYS299			0.98	0.188	2.432	10.6	14.4	0	yes	by-frequency,by-cluster,by-hapmap,by-1000G	none	none	unknown	55	none	AA:C=3750/T=656,EA:C=7198/T=1402	AFR:C=9050/T=1530,NFE:C=56905/T=10761,EAS:C=8746/T=18,SAS:C=13084/T=3544,FIN:C=6239/T=507,AMR:C=10804/T=796,OTH:C=795/T=129
rs324425	1	46653940	46881353	C	T	C	FAAH	downstream-gene				0.002	0.758	3.929	0	4.1	0.3	yes	by-frequency,by-cluster,by-hapmap,by-1000G	none	none	unknown	2235	none	unknown	unknown
rs4660928	1	46658527	46885940	C	A	C	FAAH	intergenic				0.001	0.869	4.586	35.4	28.8	15.6	yes	by-frequency,by-cluster,by-2hit-2allele,by-hapmap,by-1000G	MIRc	none	unknown	6822	none	unknown	unknown
rs782446	3	128886539	127403849	A	C	A	MGLL	downstream-gene				0.082	0.534	3.001	20.4	21.9	30.3	yes	by-frequency,by-cluster,by-2hit-2allele,by-hapmap,by-1000G	none	none	unknown	4738	none	unknown	unknown
rs2336408	3	128887004	127404314	G	A	G	MGLL	downstream-gene				0	-2.25	0.442	38.9	19.2	1.5	yes	by-frequency,by-cluster,by-hapmap,by-1000G,by-other-pop	none	none	unknown	5203	none	unknown	unknown
rs782437	3	128899892	127417202	A	G	A	MGLL	intron				0.001	-0.761	5.182	4	45.6	36	yes	by-frequency,by-cluster,by-2hit-2allele,by-hapmap,by-1000G	none	none	unknown	3167	none	unknown	unknown
rs2276745	3	128912453	127429763	G	A	G	MGLL	intron				0.004	-1.66	4.554	23.8	10.4	28.4	yes	by-frequency,by-cluster,by-hapmap,by-1000G	none	none	unknown	253	none	unknown	unknown
rs484061	3	128918251	127435561	A	G	G	MGLL	intron				0.003	3.83	12.28	36.3	49.6	42.4	yes	by-frequency,by-cluster,by-2hit-2allele,by-hapmap,by-1000G	none	none	unknown	4333	none	unknown	unknown
rs3773155	3	128921218	127438528	A	G	A	MGLL	intron				0	-0.238	0.652	NA	13.4	16.4	yes	by-frequency,by-cluster,by-hapmap,by-1000G	none	none	unknown	1366	none	unknown	unknown
rs9811688	3	128921577	127438887	T	C	T	MGLL	intron				0.005	-1.48	8.918	20.4	32.1	12.1	yes	by-frequency,by-cluster,by-hapmap,by-1000G	none	none	unknown	1007	none	unknown	unknown
rs3773159	3	128921628	127438938	C	T	C	MGLL	intron				0	-2.55	0.364	11.8	19.2	13.5	yes	by-frequency,by-cluster,by-hapmap,by-1000G	none	none	unknown	956	none	unknown	unknown
rs555183	3	128922832	127440142	A	G	A	MGLL	intron				0.001	-1.18	13.48	18.5	48.5	44	yes	by-frequency,by-cluster,by-hapmap,by-1000G,by-other-pop	none	none	unknown	134	none	unknown	unknown
rs604300	3	128925542	127442852	G	A	G	MGLL	intron				0.007	1.55	3.65	0	7.6	15.9	yes	by-frequency,by-cluster,by-hapmap,by-1000G	MLT1B	none	unknown	1441	none	unknown	unknown
rs11916152	3	128932251	127449561	C	T	C	MGLL	intron				0.001	-0.853	2.117	36.7	14.9	16.7	yes	by-frequency,by-cluster,by-hapmap,by-1000G	none	none	unknown	4985	none	unknown	unknown
rs7621379	3	128937889	127455199	C	A	C	MGLL	intron				0.008	2.42	7.68	23	9.4	2.1	yes	by-frequency,by-cluster,by-hapmap,by-1000G	none	none	unknown	652	none	unknown	unknown
rs507961	3	128941399	127458709	C	T	T	MGLL	intron				0	-2.4	0.652	6.4	18.1	14.4	yes	by-frequency,by-cluster,by-2hit-2allele,by-hapmap,by-1000G	none	none	unknown	4162	none	unknown	unknown
rs497897	3	128952085	127469395	C	T	C	MGLL	intron				0	-4.58	1.535	8.8	8	15.3	yes	by-frequency,by-cluster,by-hapmap,by-1000G	none	none	unknown	14848	none	unknown	unknown
rs605188	3	128952585	127469895	C	T	C	MGLL	intron				0.001	0.986	4.384	29.2	42.4	44.4	yes	by-frequency,by-cluster,by-2hit-2allele,by-hapmap,by-1000G,by-other-pop	none	none	unknown	15348	none	unknown	unknown
rs7651814	3	128952856	127470166	C	T	T	MGLL	intron				0	-2.11	3.626	32.7	14.3	27.4	yes	by-frequency,by-cluster,by-2hit-2allele,by-hapmap,by-1000G	MLT1H	none	unknown	15619	none	unknown	unknown
rs664910	3	128956720	127474030	A	G	A	MGLL	intron				0.001	-1.29	8.749	42.2	28.5	23.8	yes	by-frequency,by-cluster,by-2hit-2allele,by-hapmap,by-1000G,by-other-pop	none	none	unknown	19483	none	unknown	unknown
rs17282181	3	128957231	127474541	G	A	G	MGLL	intron				0	-3.97	2.267	1.2	24.1	16.9	yes	by-frequency,by-cluster,by-hapmap,by-1000G	MER113	none	unknown	19994	none	unknown	unknown
rs7653663	3	128958316	127475626	G	A	A	MGLL	intron				0.002	0.57	1.83	45.1	19.2	44.7	yes	by-frequency,by-cluster,by-2hit-2allele,by-hapmap,by-1000G	none	none	unknown	21079	none	unknown	unknown
rs549662	3	128964726	127482036	A	G	G	MGLL	intron				0.001	-1.18	1.954	25.2	17	48.2	yes	by-frequency,by-cluster,by-2hit-2allele,by-hapmap,by-1000G	none	none	unknown	18594	none	unknown	unknown
rs608318	3	128967447	127484757	T	G	G	MGLL	intron				0	-0.205	2.049	35	12.5	35	yes	by-frequency,by-cluster,by-2hit-2allele,by-hapmap,by-1000G	none	none	unknown	15873	none	unknown	unknown
rs13066225	3	128974021	127491331	G	A	G	MGLL	intron				0.009	0.554	2.626	4.9	21.6	18.3	yes	by-frequency,by-cluster,by-hapmap,by-1000G	none	none	unknown	9299	none	unknown	unknown
rs567384	3	128976554	127493864	T	C	T	MGLL	intron				0	-0.491	1.746	9.8	14.2	42.3	yes	by-frequency,by-cluster,by-2hit-2allele,by-hapmap,by-1000G,by-other-pop	none	none	unknown	6766	none	unknown	unknown
rs7635934	3	128977643	127494953	A	G	G	MGLL	intron				0	-1.21	0.241	17.7	18.8	32.1	yes	by-frequency,by-cluster,by-2hit-2allele,by-hapmap,by-1000G	none	none	unknown	5677	none	unknown	unknown
rs587779	3	128978605	127495915	T	C	C	MGLL	intron				0	-3	0.902	40.3	12.9	43.5	yes	by-frequency,by-cluster,by-2hit-2allele,by-hapmap,by-1000G,by-other-pop	none	none	unknown	4715	none	unknown	unknown
rs9846048	3	128985239	127502549	A	G	G	MGLL	intron				0	-5.72	0.198	40.2	18.8	42.9	yes	by-frequency,by-cluster,by-2hit-2allele,by-hapmap,by-1000G	none	none	unknown	1809	none	unknown	unknown
rs9289316	3	128985610	127502920	A	G	G	MGLL	intron				0	1.19	9.513	1.8	10.7	6.8	yes	by-frequency,by-cluster,by-2hit-2allele,by-hapmap,by-1000G	none	none	unknown	2180	none	unknown	unknown
rs11715363	3	128998674	127515984	T	C	C	MGLL	intron				0.001	2.58	7.939	32.3	19.6	30.3	yes	by-frequency,by-cluster,by-2hit-2allele,by-hapmap,by-1000G	none	none	unknown	15244	none	unknown	unknown
rs1474332	3	129001652	127518962	A	G	G	MGLL	intron				0.003	1.46	6.723	21.7	16.5	31.2	yes	by-frequency,by-cluster,by-2hit-2allele,by-hapmap,by-1000G	MLT1J	none	unknown	18222	none	unknown	unknown
rs874546	3	129021102	127538412	A	G	G	MGLL	intron				0	-1.35	9.758	27.9	20.5	29.4	yes	by-frequency,by-cluster,by-2hit-2allele,by-hapmap,by-1000G	none	none	unknown	2123	none	unknown	unknown
rs11716997	3	129034320	127551630	T	G	T	MGLL	intergenic				0.002	-2.05	1.368	27	39	49	yes	by-frequency,by-cluster,by-2hit-2allele,by-hapmap,by-1000G	MIR	none	unknown	9704	none	unknown	unknown
rs11757832	6	88898873	88842154	A	G	A	CNR1	intergenic				0.006	3.19	8.118	0	10.7	0	yes	by-frequency,by-cluster,by-hapmap,by-1000G	none	none	unknown	12570	none	unknown	unknown
rs9353525	6	88900096	88843377	G	A	G	CNR1	intergenic				0	-1.62	0.092	8.1	14	48.1	yes	by-frequency,by-cluster,by-2hit-2allele,by-hapmap,by-1000G	none	none	unknown	11347	none	unknown	unknown
rs10485171	6	88900109	88843390	A	G	A	CNR1	intergenic				0.573	0.87	11.27	47.1	39.5	8.8	yes	by-frequency,by-cluster,by-2hit-2allele,by-hapmap,by-1000G	none	none	unknown	11334	none	unknown	unknown
rs806365	6	88902668	88845949	C	T	C	CNR1	downstream-gene				0.877	2.5	8.97	27.7	49.1	38.2	yes	by-frequency,by-cluster,by-2hit-2allele,by-hapmap,by-1000G,by-other-pop	L2c	none	unknown	8775	none	unknown	unknown
rs7766029	6	88904154	88847435	C	T	T	CNR1	downstream-gene				0.003	-1.18	3.971	45.3	50	8.8	yes	by-frequency,by-cluster,by-2hit-2allele,by-hapmap,by-1000G	MIRc	none	unknown	7289	none	unknown	unknown
rs806366	6	88904308	88847589	C	T	T	CNR1	downstream-gene				0	-0.835	0.4	19.9	49.4	40.8	yes	by-frequency,by-cluster,by-2hit-2allele,by-hapmap,by-1000G,by-other-pop	none	none	unknown	7135	none	unknown	unknown
rs806368	6	88906819	88850100	T	C	T	CNR1	3-prime-UTR				0.995	0.38	9.081	8.1	24.7	49.4	yes	by-frequency,by-cluster,by-2hit-2allele,by-hapmap,by-1000G	none	none	unknown	4624	none	unknown	unknown
rs1049353	6	88910354	88853635	C	T	C	CNR1	synonymous	THR392			0.621	-7.64	4.782	1.4	23.7	7.3	yes	by-frequency,by-cluster,by-hapmap,by-1000G	none	none	unknown	1089	none	AA:T=314/C=4092,EA:T=2330/C=6270	AFR:T=650/C=9930,NFE:T=18262/C=49416,EAS:T=591/C=8175,SAS:T=2966/C=13650,FIN:T=2051/C=4697,AMR:T=1545/C=10063,OTH:T=197/C=731
rs806377	6	88915442	88858723	C	T	C	CNR1	intron				0	-0.972	6.41	37.3	48.5	35.8	yes	by-frequency,by-cluster,by-2hit-2allele,by-hapmap,by-1000G,by-other-pop	none	none	unknown	1196	none	unknown	unknown
rs6928813	6	88918417	88861698	A	G	A	CNR1	intron				0.002	3.14	6.695	38.7	16.6	4.4	yes	by-frequency,by-cluster,by-hapmap,by-1000G	MIR	none	unknown	4171	none	unknown	unknown
rs12205430	6	88924644	88867925	T	C	T	CNR1	intron				0.003	-7.06	0.573	0	19.2	17.9	yes	by-frequency,by-cluster,by-hapmap,by-1000G	none	none	unknown	4749	none	unknown	unknown
rs6454673	6	88927768	88871049	G	A	A	CNR1	intron				0.04	4.15	12.23	27.9	29.9	22.4	yes	by-frequency,by-cluster,by-2hit-2allele,by-hapmap,by-1000G	none	none	unknown	1625	none	unknown	unknown
rs9344757	6	88936647	88879928	G	T	T	CNR1	upstream-gene				0.258	-0.429	6.282	38.1	29.9	20.9	yes	by-frequency,by-cluster,by-2hit-2allele,by-hapmap,by-1000G	none	none	unknown	4407	none	unknown	unknown
rs9353528	6	88937420	88880701	C	T	T	CNR1	upstream-gene				0	-4.7	3.912	23.5	44.2	25.6	yes	by-frequency,by-cluster,by-2hit-2allele,by-hapmap,by-1000G	none	none	unknown	5180	none	unknown	unknown
rs9444587	6	88940075	88883356	T	C	C	CNR1	intergenic				0	-0.723	3.778	46.2	8.7	0	yes	by-frequency,by-cluster,by-2hit-2allele,by-hapmap,by-1000G	none	none	unknown	7835	none	unknown	unknown
rs1406977	6	88941540	88884821	T	C	T	CNR1	intergenic				0	1.72	5.516	16.5	21.8	19.8	yes	by-frequency,by-cluster,by-2hit-2allele,by-hapmap,by-1000G,by-other-pop	none	none	unknown	9300	none	unknown	unknown
rs4729873	7	102519017	102731781	A	G	A	NAPEPLD	intron				0.107	-0.298	0.862	8.4	29.5	45	yes	by-frequency,by-cluster,by-2hit-2allele,by-hapmap,by-1000G	none	none	unknown	1141	none	unknown	unknown
rs17605251	7	102533187	102745951	A	G	A	NAPEPLD	intron				0.002	0.998	4.083	0	10.3	0.9	yes	by-frequency,by-cluster,by-hapmap,by-1000G	none	none	unknown	1948	none	unknown	unknown
rs11487077	7	102533314	102746078	A	C	A	NAPEPLD	intron				0.007	0.359	3.311	4.9	7.1	0	yes	by-frequency,by-cluster,by-hapmap,by-1000G	none	none	unknown	2075	none	unknown	unknown
rs7925523	11	61199068	61442492	G	A	G	DALGA	intergenic				0	-0.25	4.16	11.1	17	44.7	yes	by-frequency,by-cluster,by-hapmap,by-1000G	none	none	http://www.ncbi.nlm.nih.gov/pubmed?term=26584805	5485	none	unknown	unknown
rs4963307	11	61210766	61454190	G	A	A	DALGA	intron				0	-7.13	2.4	7.1	46.4	20.3	yes	by-frequency,by-cluster,by-2hit-2allele,by-hapmap,by-1000G	none	none	unknown	6212	none	unknown	unknown
rs3931642	11	61219000	61462424	C	A	C	DALGA	intron				0	-5.16	2.185	6.6	25.4	17.1	yes	by-frequency,by-cluster,by-2hit-2allele,by-hapmap,by-1000G	none	none	unknown	14446	none	unknown	unknown
rs198456	11	61219964	61463388	G	A	G	DALGA	intron				0.006	4.09	10.62	38.5	34.7	5.1	yes	by-frequency,by-cluster,by-2hit-2allele,by-hapmap,by-1000G	none	none	unknown	15410	none	unknown	unknown
rs17827918	11	61224741	61468165	G	A	G	DALGA	intron				0	-6.75	2.438	0	10.7	2.9	yes	by-frequency,by-cluster,by-hapmap,by-1000G	none	none	unknown	18313	none	unknown	unknown
rs2511229	11	61227710	61471134	G	A	G	DALGA	intron				0	-3.11	0.774	37.2	6.7	2.4	yes	by-frequency,by-cluster,by-hapmap,by-1000G	(TGGA)n	none	unknown	15344	none	unknown	unknown
rs879486	11	61231809	61475233	C	T	C	DALGA	intron				0	-5.16	2.315	37.2	30.2	35.4	yes	by-frequency,by-cluster,by-2hit-2allele,by-hapmap,by-1000G,by-other-pop	none	none	unknown	11245	none	unknown	unknown
rs198432	11	61241557	61484981	C	A	C	DALGA	intron				0	-4.11	7.194	20.2	24.4	32.9	yes	by-frequency,by-cluster,by-2hit-2allele,by-hapmap,by-1000G,by-other-pop	none	none	unknown	1497	none	unknown	unknown
rs10488693	11	61241732	61485156	C	T	C	DALGA	intron				0	-6.17	1.86	0	9.3	0	yes	by-frequency,by-cluster,by-hapmap,by-1000G	none	none	http://www.ncbi.nlm.nih.gov/pubmed?term=26053186	1322	none	unknown	unknown
rs12285167	11	61248615	61492039	C	A	C	DALGA	intron				0.01	2.65	9.749	6.6	26.3	17.2	yes	by-frequency,by-cluster,by-hapmap,by-1000G	none	none	unknown	993	none	unknown	unknown
rs198448	11	61257063	61500487	C	T	C	DALGA	intron				0	-0.846	2.874	35.3	38.4	21.9	yes	by-frequency,by-cluster,by-2hit-2allele,by-hapmap,by-1000G,by-other-pop	none	none	unknown	1572	none	unknown	unknown
rs2852786	11	61270661	61514085	T	C	C	DALGA	3-prime-UTR				0	-4.8	0.01	20.6	37.5	39.9	yes	by-frequency,by-cluster,by-2hit-2allele,by-hapmap,by-1000G	none	none	unknown	3082	none	unknown	unknown
rs569258	11	61277244	61520668	T	C	C	DALGA	intron				0	-2.12	5.771	19	33.5	23.2	yes	by-frequency,by-cluster,by-2hit-2allele,by-hapmap,by-1000G	none	none	unknown	404	none	unknown	unknown
rs198462	11	61280695	61524119	G	A	G	DALGA	intron				0.007	2.29	8.149	46.9	49.1	42.9	yes	by-frequency,by-cluster,by-hapmap,by-1000G,by-other-pop	L2b	none	unknown	434	none	unknown	unknown
Suppemtary Table 2: SNP information by Seattle Seq (http://snp.gs.washington.edu/SeattleSeqAnnotation137/). See Supp Methods for Legend.

## Sheet: Sup 3
Information		SYS Cohort
N (% female)		772 (52.07%)
Pedigree by numbres of childrens	All	401
	1	86
	2	266
	>= 3	49
Age months	Mean	180.193
	SD	22.252
	Min	144
	Max	228
Phenotype (% samples)	0	381 (49.35%)
	1	343 (44.43%)
	2	38 (4.92%)
	3	6 (0.78%)
	4	4 (0.52%)
Supplementary Table 3: Description of subjects in SYS cohort.

## Sheet: Sup -4
AUDIT		GRIP
1. How often do you have a drink containing alcohol?		1	Have you tried alcohol in your life ?		Yes or No
		2	How often do you consume alcohol?		1=Alittlefromtimetotime 2=Alittledaytoday 3=Muchfromtimetotime 4=MuchDayToDay (h16)
2. How many drinks containing alcohol do you have on a typical day when you are drinking?
3. How often do you have six or more drinks on one occasion?		3	In the last year, have you had 6 or more drinks?		Yes or No
4. How often during the last year have you found that you were not able to stop drinking once you had started?		4	Have you already tried decreasing your alcohol consumption?		Yes or No
		5	Have you already had throughs of decreasing alcohol conusmption?		Yes or No
		6	Have you already asked for help because of your alcohol use?		Yes or No
5.How often during the last year have you failed to do what was normally expected from you because of drinking?		7	Have you missed school to go drink or because you were hungover?		Yes or No
6.How often during the last year have you needed a first drink in the morning to get yourself going after a heavy drinking session?
7.How often during the last year have you had a feeling of guilt or remorse after drinking?		8	Have you felt guilty because of your alcohol consumption ?		Yes or No
8.How often during the last year have you been unable to remember what happened the night before because you had been drinking?
9. Have you or someone else been injured as a result of your drinking?		9	Have you ever driven under the influence of alcohol?		1=Often2=Some Times 3=Once Or Twice4=Never or I Do Not Drive
		10	Have you ever been in trouble with the law or police because you were drunk or drank alcohol?		Yes or No
10.Has a relative or friend or a doctor or another health worker been concerned about your drinking or suggested you cut down?		11	Have you ever gotten into an argument or fight with family and/or friends because of your drinking?		Yes or No
Supplementary Table 4: Comparing the AUDIT and GRIP questionnaires. Questions from the GRIP questionnaire were selected for comparativeness to the AUDIT. Questions 1,3-8, 10 and 11 were scored either one (yes) or zero (no), questions 2 and 9 were scored out of 4.

## Sheet: Sup 5
SNP	A1 SYS	A2 SYS	MAF
rs782446	C	A	0.2613
rs484061	A	G	0.4955
rs604300	A	G	0.1049
rs507961	T	C	0.1989
rs9353525	A	G	0.1223
rs7766029	T	C	0.496
rs4729873	G	A	0.3654
rs4963307	G	A	0.4914
rs10488693	T	C	0.05227
Supplementary Table 5: Description of SNPs in SYS cohort. A1=Minor allele. A2=Major Allele. MAF=Minor Allele Frequency.

## Sheet: Sup-6 
Tests	Genes	NSNP	NSIG	ISIG	pvalue	SNPs
Set1	CNR1	16	2	1	0.022	rs9353525
	NAPEPLD	3	1	1	0.07557	rs4729873
	FAAH	5	0	0	1	-
	MGLL	31	5	4	0.1487	rs507961 | rs484061 | rs782446 | rs604300
	DAGLA	14	1	1	0.2023	rs10488693
Set2	CNR1	16	2	1	0.02995	rs9353525
	NAPEPLD	3	1	1	0.07587	rs4729873
	FAAH	5	0	0	1	-
	MGLL	31	5	2	0.0689	rs507961 | rs484061
	DAGLA	14	1	1	0.2033	rs10488693
Set3	CNR1	16	2	1	0.05276	rs9353525
	NAPEPLD	3	0	0	1	-
	FAAH	5	0	0	1	-
	MGLL	31	2	1	0.09677	rs507961
	DAGLA	14	0	0	1	-
Supplementary Table 6: Table of results for set genes analysis with AUDIT in IMAGEN. Set1 test was done using the default parameters in PLINK (p-value of 0.05, r2 of 0.5, and a set-max of 5) Parameters for set2 were p-value of 0.05, r2 of 0.3, and set-max of 3, while set3 had a p of 0.01, r2 of 0.1 and set-max of 2. “NSNP” = number of SNPs analyzed. “NSIG” = number of significant SNPs (significan…

## Sheet: Sup 7
Genes	SKAT analysis P.value
Set 1	Set 2	Set 3
CNR1	0.003*	0.003*	0.003*
NAPEPLD	0.026	0.026	-
MGLL	0.032	0.005*	0.005*
DAGLA	0.027	0.027	-
Supplementary table 7: Table of results for set genes analysis with AUDIT in IMAGEN with SKAT. The Set1, 2, and 3 were SNP analysis define in Table 1 with different parameters in PLINK (Set1 :p-value of 0.05, r2 of 0.5, and a set-max of 5; Set 2: p-value of 0.05, r2 of 0.3, and set-max of 3; Set 2: p-value of 0.01, r2 of 0.1 and set-max of 2). The stars defined analyses were significant after res…

## Sheet: Sup 8
Interaction	Variables	Quasi poisson					Binary
		BETA	Std.Error	DF	t-value	p-value	BETA	Std.Error	DF	t-value	p-value
Combo	Intercept	-5.593	0.331	400	-16.914	8.47e-49	-29.455	1.661	400	-17.734	2.45e-52
	Combo(1)	0.078	0.076	368	1.02	0.308	0.501	0.27	368	1.857	0.0642
	Sex(2)	0.03	0.074	368	0.399	0.69	-0.269	0.304	368	-0.883	0.378
	Age(months)	0.027	0.002	368	16.011	3.69e-44	0.124	0.008	368	16.25	3.83e-45
rs782446 (C)	Intercept	-5.531	0.325	400	-17.004	3.46e-49	-27.715	1.605	400	-17.27	2.48e-50
	rs782446	-0.009	0.061	368	-0.142	0.887	-0.69	0.29	368	-2.382	0.0177
	Sex(2)	0.025	0.074	368	0.34	0.734	-0.365	0.314	368	-1.162	0.246
	Age(months)	0.027	0.002	368	16.035	2.95e-44	0.119	0.008	368	15.803	2.63e-43
rs484061 (G)	(Intercept)	-5.484	0.324	400	-16.906	9.1e-49	-29.374	1.669	400	-17.598	9.53e-52
	rs484061	-0.082	0.054	368	-1.529	0.127	-1.097	0.241	368	-4.545	7.47e-06
	Sex(2)	0.032	0.074	368	0.429	0.668	-0.192	0.313	368	-0.613	0.54
	Age(months)	0.027	0.002	368	16.117	1.35e-44	0.129	0.008	368	16.084	1.84e-44
rs604300 (A)	(Intercept)	-5.547	0.325	400	-17.063	1.93e-49	-28.723	1.57	400	-18.297	8.96e-55
	rs604300	0.044	0.1	368	0.436	0.663	-0.448	0.373	368	-1.2	0.231
	Sex(2)	0.025	0.074	368	0.338	0.736	-0.244	0.305	368	-0.798	0.425
	Age(months)	0.027	0.002	368	16.022	3.31e-44	0.122	0.007	368	16.53	2.66e-46
rs507961 (T)	(Intercept)	-5.532	0.325	400	-17.013	3.18e-49	-29.77	1.596	400	-18.654	2.52e-56
	rs507961	-0.007	0.07	368	-0.095	0.924	0.614	0.296	368	2.072	0.0389
	Sex(2)	0.025	0.074	368	0.34	0.734	-0.245	0.3	368	-0.818	0.414
	Age(months)	0.027	0.002	368	16.026	3.19e-44	0.125	0.007	368	16.945	5.1e-48
rs9353525 (A)	(Intercept)	-5.532	0.324	400	-17.083	1.58e-49	-28.561	1.552	400	-18.398	3.27e-55
	rs9353525	-0.08	0.078	368	-1.027	0.305	0.699	0.295	368	2.37	0.0183
	Sex(2)	0.021	0.074	368	0.278	0.782	-0.283	0.301	368	-0.937	0.349
	Age(months)	0.027	0.002	368	16.031	3.04e-44	0.12	0.007	368	16.426	7.19e-46
rs4729873 (G)	(Intercept)	-5.543	0.326	400	-17.028	2.73e-49	-29.14	1.573	400	-18.525	9.16e-56
	rs4729873	0.01	0.056	368	0.172	0.863	-0.294	0.217	368	-1.354	0.177
	Sex(2)	0.024	0.074	368	0.328	0.743	-0.165	0.308	368	-0.535	0.593
	Age(months)	0.027	0.002	368	16.042	2.76e-44	0.124	0.007	368	16.695	5.55e-47
rs7766029 (T)	(Intercept)	-5.615	0.329	400	-17.08	1.63e-49	-28.905	1.576	400	-18.339	5.85e-55
	rs7766029	0.088	0.052	368	1.684	0.0931	0.822	0.268	368	3.066	0.00233
	Sex(2)	0.03	0.074	368	0.401	0.689	-0.286	0.299	368	-0.956	0.34
	Age(months)	0.027	0.002	368	15.96	5.97e-44	0.118	0.007	368	15.921	8.67e-44
rs4963307 (G)	(Intercept)	-5.537	0.328	400	-16.898	9.83e-49	-28.675	1.577	400	-18.178	2.92e-54
	rs4963307	0.001	0.055	368	0.019	0.985	0.111	0.294	368	0.377	0.706
	Sex(2)	0.025	0.074	368	0.34	0.734	-0.277	0.305	368	-0.91	0.363
	Age(months)	0.027	0.002	368	16.038	2.86e-44	0.121	0.007	368	16.495	3.72e-46
Supplementary table 8: Summary of replication test statistics in SYS cohort. Combo = Result of GMDR 3 SNP model x phenotype. DF= Degrees of Freedom. The combo defined two groups for all combinations observed in GMDR, one group for low risk coding with 0 and the second group high risk with 1

## Sheet: Sup 9
Age	SNP	Covariables	BETA	Odd-Ratio	STAT	Pvalue
ALL	rs507961 (N=2030)	SNP	-0.2696	0.763685	-3.064	0.002188
		PC1	5.087	161.903	1.901	0.05732
		PC2	3.148	23.2894	1.201	0.2296
		PC3	1.726	5.61814	0.6578	0.5107
		PC4	9.703	16366.6	3.82	0.0001333
		PC5	11.37	86681.9	4.69	2.727e-06
		PC6	-6.93	0.000978001	-1.005	0.3147
		Alcohol abuse history in family	0.364	1.43907	2.414	0.0158
		Education of mother	-0.02348	0.976794	-0.6717	0.5018
		Education of father	-0.01814	0.982024	-0.5671	0.5706
		Gender	0.3802	1.46258	3.747	0.0001787
	rs9353525 (N=2026)	SNP	-0.3015	0.739708	-2.605	0.009178
		PC1	4.581	97.612	1.707	0.08774
		PC2	2.497	12.146	0.9346	0.35
		PC3	1.556	4.73982	0.5933	0.553
		PC4	9.934	20619.7	3.906	9.365e-05
		PC5	11.18	71682.4	4.594	4.351e-06
		PC6	-7.443	0.000585526	-1.078	0.281
		Alcohol abuse history in family	0.3605	1.43405	2.393	0.01673
		Education of mother	-0.02567	0.974657	-0.7331	0.4635
		Education of father	-0.01165	0.988418	-0.3627	0.7168
		Gender	0.3638	1.43879	3.586	0.0003359
14	rs507961 (N=2024)	SNP	-0.2436	0.7838	-1.102	0.2705
		PC1	7.909	2723	0.8821	0.3777
		PC2	-4.481	0.01132	-0.8342	0.4042
		PC3	7.155	1281	1.135	0.2562
		PC4	1.662	5.272	0.272	0.7856
		PC5	1.339	3.816	0.2165	0.8286
		PC6	-9.929	4.876e-05	-0.6029	0.5465
		Alcohol abuse history in family	0.3631	1.438	1.473	0.1407
		Education of mother	0.9061	2.475	2.874	0.004047
		Education of father	0.1455	1.157	1.747	0.08064
		Gender	0.1332	1.142	1.739	0.0821
	rs9353525 (N=2020)	SNP	-0.2148	0.8067	-0.7725	0.4398
		PC1	7.482	1775	0.8323	0.4052
		PC2	-5.02	0.006602	-0.9217	0.3567
		PC3	7.032	1132	1.126	0.2602
		PC4	1.762	5.822	0.2887	0.7728
		PC5	1.24	3.455	0.1999	0.8416
		PC6	-10.19	3.769e-05	-0.6173	0.537
		Alcohol abuse history in family	0.3574	1.43	1.45	0.1471
		Education of mother	0.8877	2.43	2.816	0.004868
		Education of father	0.1482	1.16	1.78	0.07503
		Gender	0.1345	1.144	1.752	0.07974
16	rs507961 (N=1535)	SNP	-0.1902	0.826794	-1.486	0.1374
		PC1	4.505	90.4683	0.9124	0.3616
		PC2	13.32	609260	1.641	0.1007
		PC3	-6.465	0.00155699	-1.125	0.2607
		PC4	3.895	49.1561	0.8842	0.3766
		PC5	6.622	751.446	1.501	0.1334
		PC6	3.451	31.5319	0.3453	0.7298
		Alcohol abuse history in family	-0.5608	0.570752	-3.775	0.0001599
		Education of mother	0.3117	1.36574	1.234	0.217
		Education of father	0.04655	1.04765	0.9311	0.3518
		Gender	-0.03174	0.968758	-0.6799	0.4966
	rs9353525 (N=1532)	SNP	-0.4612	0.630527	-2.489	0.01281
		PC1	4.506	90.5589	0.9033	0.3664
		PC2	12.82	369535	1.517	0.1292
		PC3	-6.861	0.00104787	-1.167	0.2433
		PC4	3.321	27.688	0.742	0.4581
		PC5	6.452	633.969	1.434	0.1515
		PC6	2.5	12.1825	0.2484	0.8038
		Alcohol abuse history in family	-0.5414	0.581933	-3.64	0.0002726
		Education of mother	0.3031	1.35405	1.198	0.2307
		Education of father	0.04648	1.04758	0.9236	0.3557
		Gender	-0.02175	0.978485	-0.4627	0.6436
18	rs507961 (N=1243)	SNP	-0.3041	0.737787	-2.588	0.009645
		PC1	0.1963	1.21689	0.04924	0.9607
		PC2	4.757	116.396	1.256	0.2089
		PC3	4.724	112.618	1.197	0.2313
		PC4	12.72	334369	3.693	0.0002215
		PC5	20.18	5.80848e+08	6.179	6.442e-10
		PC6	6.209	497.204	0.6743	0.5001
		Alcohol abuse history in family	0.1232	1.13111	0.5316	0.595
		Education of mother	-0.06384	0.938155	-1.38	0.1675
		Education of father	0.0163	1.01643	0.3872	0.6986
		Gender	0.5777	1.78194	4.331	1.485e-05
	rs9353525 (N=1240)	SNP	-0.3213	0.725206	-2.059	0.03949
		PC1	0.01436	1.01446	0.003592	0.9971
		PC2	4.564	95.9666	1.204	0.2284
		PC3	3.921	50.4509	1.003	0.316
		PC4	12.61	299539	3.652	0.0002599
		PC5	20.44	7.5332e+08	6.249	4.132e-10
		PC6	5.929	375.779	0.6428	0.5204
		Alcohol abuse history in family	-0.5436	0.580654	-4.094	4.246e-05
		Education of mother	0.09048	1.0947	0.3899	0.6966
		Education of father	-0.06477	0.937283	-1.398	0.1621
		Gender	0.02071	1.02093	0.4912	0.6233
Supplementary table 9: Logistic regression of rs507961 and rs9353525 by phenotype in IMAGEN. (STAT = coefficient t-statistic). PC1-PC6, First six ancestry components.
	WITH TWINS
1	rs324419	PC3	1.797	6.033	0.694	0.4877
1	rs324419	PC4	9.419	1.232e�	3.782	0.0001555
1	rs324419	PC5	11.56	1.053e�	4.843	1.28e-06
1	rs324419	PC6	-4.571	0.01035	-0.7054	0.4806
1	rs324419	SEX	-0.3604	0.6974	-3.584	0.0003383
1	rs324419	FlagAllTimes	0.3485	1.417	2.327	0.01998
1	rs324419	EduMom	-0.02811	0.9723	-0.8099	0.418
1	rs324419	EduDad	-0.01372	0.9864	-0.4323	0.6655
3	rs782446	ADD	-0.16	0.8521	-1.912	0.05593
3	rs782446	PC1	4.595	98.95	1.707	0.08786
3	rs782446	PC2	3.192	24.34	1.215	0.2244
3	rs782446	PC3	1.828	6.223	0.7072	0.4794
3	rs782446	PC4	9.089	8854	3.632	0.0002817
3	rs782446	PC5	11.73	1.244e�	4.907	9.265e-07
3	rs782446	PC6	-4.324	0.01325	-0.6674	0.5045
3	rs782446	SEX	-0.3695	0.6911	-3.674	0.0002389
3	rs782446	FlagAllTimes	0.3615	1.436	2.41	0.01596
3	rs782446	EduMom	-0.029	0.9714	-0.8344	0.4041
3	rs782446	EduDad	-0.01424	0.9859	-0.4486	0.6537
3	rs484061	ADD	-0.1588	0.8531	-2.244	0.02486
3	rs484061	PC1	4.714	111.5	1.751	0.08001
3	rs484061	PC2	3.196	24.45	1.217	0.2237
3	rs484061	PC3	1.783	5.946	0.6895	0.4905
3	rs484061	PC4	9.424	1.238e�	3.776	0.0001596
3	rs484061	PC5	11.29	7.992e�	4.712	2.45e-06
3	rs484061	PC6	-4.63	0.009751	-0.7071	0.4795
3	rs484061	SEX	-0.3734	0.6884	-3.709	0.0002084
3	rs484061	FlagAllTimes	0.3591	1.432	2.396	0.01659
3	rs484061	EduMom	-0.02748	0.9729	-0.7904	0.4293
3	rs484061	EduDad	-0.01367	0.9864	-0.43	0.6672
3	rs604300	ADD	-0.2841	0.7527	-2.382	0.01724
3	rs604300	PC1	5.043	154.9	1.876	0.06068
3	rs604300	PC2	3.351	28.54	1.282	0.1999
3	rs604300	PC3	1.791	5.993	0.6921	0.4889
3	rs604300	PC4	9.724	1.671e�	3.893	9.89e-05
3	rs604300	PC5	11.67	1.169e�	4.875	1.087e-06
3	rs604300	PC6	-4.875	0.007633	-0.7444	0.4566
3	rs604300	SEX	-0.3648	0.6944	-3.623	0.0002907
3	rs604300	FlagAllTimes	0.3522	1.422	2.35	0.01879
3	rs604300	EduMom	-0.02703	0.9733	-0.7775	0.4369
3	rs604300	EduDad	-0.01439	0.9857	-0.4527	0.6507
3	rs507961	ADD	-0.2756	0.7591	-3.144	0.001669
3	rs507961	PC1	5.302	200.8	1.976	0.04814
3	rs507961	PC2	3.319	27.63	1.272	0.2033
3	rs507961	PC3	1.918	6.807	0.7405	0.459
3	rs507961	PC4	9.277	1.069e�	3.715	0.0002028
3	rs507961	PC5	11.67	1.174e�	4.881	1.056e-06
3	rs507961	PC6	-4.817	0.008087	-0.7316	0.4644
3	rs507961	SEX	-0.3783	0.685	-3.754	0.0001742
3	rs507961	FlagAllTimes	0.3604	1.434	2.401	0.01634
3	rs507961	EduMom	-0.02817	0.9722	-0.809	0.4185
3	rs507961	EduDad	-0.01602	0.9841	-0.5037	0.6145
6	rs9353525	ADD	-0.2978	0.7425	-2.581	0.009862
6	rs9353525	PC1	4.804	122	1.785	0.07433
6	rs9353525	PC2	2.661	14.31	0.9996	0.3175
6	rs9353525	PC3	1.779	5.923	0.6866	0.4923
6	rs9353525	PC4	9.494	1.329e�	3.799	0.0001451
6	rs9353525	PC5	11.51	9.953e�	4.796	1.616e-06
6	rs9353525	PC6	-5.27	0.005142	-0.7983	0.4247
6	rs9353525	SEX	-0.3617	0.6965	-3.59	0.0003309
6	rs9353525	FlagAllTimes	0.357	1.429	2.381	0.01728
6	rs9353525	EduMom	-0.03028	0.9702	-0.8683	0.3852
6	rs9353525	EduDad	-0.009954	0.9901	-0.3119	0.7551
7	rs4729873	ADD	-0.09794	0.9067	-1.271	0.2036
7	rs4729873	PC1	4.269	71.46	1.563	0.118
7	rs4729873	PC2	3.352	28.55	1.278	0.2011
7	rs4729873	PC3	1.9	6.687	0.7363	0.4616
7	rs4729873	PC4	9.511	1.351e�	3.819	0.0001341
7	rs4729873	PC5	11.45	9.419e�	4.791	1.659e-06
7	rs4729873	PC6	-4.438	0.01183	-0.6824	0.495
7	rs4729873	SEX	-0.3605	0.6973	-3.584	0.0003384
7	rs4729873	FlagAllTimes	0.3535	1.424	2.358	0.01839
7	rs4729873	EduMom	-0.03032	0.9701	-0.872	0.3832
7	rs4729873	EduDad	-0.01107	0.989	-0.3485	0.7275
11	rs10488693	ADD	-0.3104	0.7332	-2.109	0.03494
11	rs10488693	PC1	5.067	158.7	1.884	0.05959
11	rs10488693	PC2	3.593	36.35	1.367	0.1716
11	rs10488693	PC3	2.1	8.17	0.8104	0.4177
11	rs10488693	PC4	9.399	1.208e�	3.766	0.0001657
11	rs10488693	PC5	11.57	1.061e�	4.836	1.322e-06
11	rs10488693	PC6	-4.823	0.00804	-0.7368	0.4612
11	rs10488693	SEX	-0.3648	0.6943	-3.625	0.0002886
11	rs10488693	FlagAllTimes	0.3366	1.4	2.237	0.02529
11	rs10488693	EduMom	-0.02821	0.9722	-0.8121	0.4167
11	rs10488693	EduDad	-0.01356	0.9865	-0.4272	0.6692
BL
CHR	SNP	TEST	BETA	STAT	OR	P
1	rs324419	ADD	-0.1347	-0.5403	0.874	0.589
1	rs324419	PC1	7.487	0.8337	1785	0.4045
1	rs324419	PC2	-4.438	-0.8526	0.01182	0.3939
1	rs324419	PC3	7.79	1.237	2415	0.2161
1	rs324419	PC4	1.624	0.276	5.076	0.7826
1	rs324419	PC5	3.631	0.6193	37.77	0.5357
1	rs324419	PC6	-2.822	-0.2255	0.05951	0.8216
1	rs324419	SEX	0.3417	1.399	1.407	0.1618
1	rs324419	FlagA1	0.8453	2.691	2.329	0.007134
1	rs324419	EduMom	0.1439	1.759	1.155	0.07862
1	rs324419	EduDad	0.1262	1.676	1.135	0.09381
3	rs782446	ADD	-0.2101	-1.013	0.8105	0.3109
3	rs782446	PC1	7.435	0.8281	1694	0.4076
3	rs782446	PC2	-4.955	-0.9499	0.007049	0.3422
3	rs782446	PC3	7.858	1.248	2586	0.2122
3	rs782446	PC4	1.149	0.1939	3.154	0.8462
3	rs782446	PC5	3.918	0.6677	50.28	0.5043
3	rs782446	PC6	-2.533	-0.2042	0.07945	0.8382
3	rs782446	SEX	0.3422	1.402	1.408	0.161
3	rs782446	FlagA1	0.8616	2.739	2.367	0.006162
3	rs782446	EduMom	0.1426	1.733	1.153	0.08316
3	rs782446	EduDad	0.1282	1.696	1.137	0.08984
3	rs484061	ADD	-0.2312	-1.334	0.7935	0.1822
3	rs484061	PC1	7.713	0.8546	2238	0.3928
3	rs484061	PC2	-4.922	-0.9462	0.007283	0.344
3	rs484061	PC3	7.983	1.268	2930	0.2047
3	rs484061	PC4	1.624	0.2747	5.073	0.7836
3	rs484061	PC5	3.271	0.5562	26.34	0.5781
3	rs484061	PC6	-2.741	-0.2098	0.0645	0.8338
3	rs484061	SEX	0.3367	1.378	1.4	0.1681
3	rs484061	FlagA1	0.858	2.732	2.358	0.006293
3	rs484061	EduMom	0.1455	1.767	1.157	0.07723
3	rs484061	EduDad	0.1273	1.681	1.136	0.09278
3	rs604300	ADD	-0.3034	-0.9864	0.7383	0.324
3	rs604300	PC1	7.823	0.8729	2497	0.3827
3	rs604300	PC2	-4.51	-0.8688	0.011	0.385
3	rs604300	PC3	7.851	1.244	2568	0.2136
3	rs604300	PC4	1.751	0.2975	5.762	0.7661
3	rs604300	PC5	3.719	0.6347	41.22	0.5256
3	rs604300	PC6	-2.665	-0.2172	0.06957	0.8281
3	rs604300	SEX	0.3379	1.384	1.402	0.1664
3	rs604300	FlagA1	0.8409	2.677	2.318	0.007432
3	rs604300	EduMom	0.1456	1.772	1.157	0.07632
3	rs604300	EduDad	0.1243	1.643	1.132	0.1003
3	rs507961	ADD	-0.2604	-1.182	0.7707	0.2374
3	rs507961	PC1	8.061	0.8997	3168	0.3683
3	rs507961	PC2	-4.555	-0.8778	0.01051	0.3801
3	rs507961	PC3	7.928	1.253	2773	0.2103
3	rs507961	PC4	1.532	0.2596	4.629	0.7952
3	rs507961	PC5	3.667	0.6251	39.13	0.5319
3	rs507961	PC6	-2.618	-0.2064	0.07294	0.8365
3	rs507961	SEX	0.3365	1.378	1.4	0.1681
3	rs507961	FlagA1	0.8554	2.724	2.352	0.006443
3	rs507961	EduMom	0.143	1.737	1.154	0.08243
3	rs507961	EduDad	0.1263	1.671	1.135	0.09478
6	rs9353525	ADD	-0.2226	-0.8006	0.8005	0.4234
6	rs9353525	PC1	7.618	0.8476	2035	0.3967
6	rs9353525	PC2	-5.136	-0.9752	0.00588	0.3295
6	rs9353525	PC3	7.786	1.241	2406	0.2145
6	rs9353525	PC4	1.626	0.2764	5.086	0.7822
6	rs9353525	PC5	3.598	0.6125	36.51	0.5402
6	rs9353525	PC6	-2.886	-0.2287	0.05581	0.8191
6	rs9353525	SEX	0.3315	1.357	1.393	0.1747
6	rs9353525	FlagA1	0.8367	2.664	2.309	0.007713
6	rs9353525	EduMom	0.1456	1.77	1.157	0.07666
6	rs9353525	EduDad	0.1276	1.685	1.136	0.09202
7	rs4729873	ADD	-0.05608	-0.3014	0.9455	0.7631
7	rs4729873	PC1	7.275	0.8061	1444	0.4202
7	rs4729873	PC2	-4.547	-0.8728	0.0106	0.3828
7	rs4729873	PC3	7.866	1.251	2607	0.211
7	rs4729873	PC4	1.718	0.2914	5.571	0.7707
7	rs4729873	PC5	3.646	0.6198	38.31	0.5354
7	rs4729873	PC6	-2.718	-0.215	0.066	0.8297
7	rs4729873	SEX	0.3381	1.384	1.402	0.1662
7	rs4729873	FlagA1	0.8392	2.666	2.315	0.00768
7	rs4729873	EduMom	0.143	1.741	1.154	0.08162
7	rs4729873	EduDad	0.1279	1.695	1.136	0.09012
11	rs10488693	ADD	-0.4744	-1.202	0.6223	0.2295
11	rs10488693	PC1	7.995	0.8903	2965	0.3733
11	rs10488693	PC2	-4.317	-0.8306	0.01334	0.4062
11	rs10488693	PC3	8.189	1.295	3600	0.1954
11	rs10488693	PC4	1.447	0.2451	4.251	0.8064
11	rs10488693	PC5	3.701	0.6301	40.51	0.5286
11	rs10488693	PC6	-2.893	-0.2296	0.05539	0.8184
11	rs10488693	SEX	0.3406	1.393	1.406	0.1636
11	rs10488693	FlagA1	0.8372	2.657	2.31	0.007876
11	rs10488693	EduMom	0.1436	1.75	1.154	0.08011
11	rs10488693	EduDad	0.1281	1.696	1.137	0.0899
FU1
CHR	SNP	TEST	BETA	STAT	OR	P
1	rs324419	ADD	-0.3058	-2.005	0.7365	0.04496
1	rs324419	PC1	4.436	0.8871	84.45	0.375
1	rs324419	PC2	13.94	1.697	1.129e�	0.08977
1	rs324419	PC3	-6.515	-1.131	0.001481	0.258
1	rs324419	PC4	4.117	0.9607	61.35	0.3367
1	rs324419	PC5	8.198	1.894	3632	0.05817
1	rs324419	PC6	0.7894	0.1801	2.202	0.857
1	rs324419	SEX	-0.5478	-3.707	0.5782	0.0002096
1	rs324419	FlagA2	0.2674	1.062	1.307	0.2883
1	rs324419	EduMom	0.04485	0.9032	1.046	0.3664
1	rs324419	EduDad	-0.03357	-0.725	0.967	0.4684
3	rs782446	ADD	-0.05314	-0.4379	0.9482	0.6614
3	rs782446	PC1	4.616	0.927	101	0.3539
3	rs782446	PC2	13.8	1.665	9.843e�	0.09594
3	rs782446	PC3	-6.286	-1.089	0.001863	0.2763
3	rs782446	PC4	4.23	0.9799	68.73	0.3272
3	rs782446	PC5	7.969	1.831	2891	0.0671
3	rs782446	PC6	0.9382	0.2126	2.555	0.8317
3	rs782446	SEX	-0.5587	-3.783	0.5719	0.0001548
3	rs782446	FlagA2	0.2723	1.081	1.313	0.2798
3	rs782446	EduMom	0.04222	0.8503	1.043	0.3952
3	rs782446	EduDad	-0.03178	-0.6863	0.9687	0.4925
3	rs484061	ADD	-0.0877	-0.857	0.916	0.3914
3	rs484061	PC1	4.623	0.9307	101.8	0.352
3	rs484061	PC2	13.65	1.649	8.445e�	0.09906
3	rs484061	PC3	-6.317	-1.094	0.001805	0.2738
3	rs484061	PC4	4.261	0.9884	70.88	0.323
3	rs484061	PC5	7.733	1.771	2282	0.07653
3	rs484061	PC6	0.9561	0.2136	2.601	0.8309
3	rs484061	SEX	-0.5587	-3.784	0.5719	0.0001542
3	rs484061	FlagA2	0.2775	1.101	1.32	0.2707
3	rs484061	EduMom	0.04338	0.8732	1.044	0.3826
3	rs484061	EduDad	-0.03303	-0.7124	0.9675	0.4762
3	rs604300	ADD	-0.3377	-1.881	0.7134	0.05993
3	rs604300	PC1	4.576	0.9246	97.1	0.3552
3	rs604300	PC2	13.32	1.635	6.09e�	0.1021
3	rs604300	PC3	-6.325	-1.104	0.00179	0.2694
3	rs604300	PC4	4.686	1.09	108.5	0.2758
3	rs604300	PC5	7.909	1.827	2721	0.06771
3	rs604300	PC6	0.6262	0.1354	1.87	0.8923
3	rs604300	SEX	-0.5554	-3.755	0.5738	0.0001734
3	rs604300	FlagA2	0.291	1.154	1.338	0.2486
3	rs604300	EduMom	0.04254	0.8538	1.043	0.3932
3	rs604300	EduDad	-0.03279	-0.7057	0.9677	0.4804
3	rs507961	ADD	-0.1912	-1.5	0.826	0.1336
3	rs507961	PC1	4.867	0.9809	129.9	0.3266
3	rs507961	PC2	13.64	1.654	8.358e�	0.09814
3	rs507961	PC3	-6.171	-1.068	0.00209	0.2857
3	rs507961	PC4	4.133	0.9594	62.35	0.3373
3	rs507961	PC5	7.879	1.813	2641	0.0699
3	rs507961	PC6	0.9717	0.2158	2.642	0.8291
3	rs507961	SEX	-0.5678	-3.84	0.5667	0.0001229
3	rs507961	FlagA2	0.2895	1.148	1.336	0.2511
3	rs507961	EduMom	0.0427	0.8593	1.044	0.3902
3	rs507961	EduDad	-0.03434	-0.7403	0.9662	0.4591
6	rs9353525	ADD	-0.4416	-2.408	0.643	0.01605
6	rs9353525	PC1	4.86	0.9696	129.1	0.3323
6	rs9353525	PC2	13.23	1.542	5.585e�	0.1231
6	rs9353525	PC3	-6.57	-1.11	0.001402	0.2668
6	rs9353525	PC4	3.531	0.8065	34.16	0.4199
6	rs9353525	PC5	7.74	1.744	2298	0.08109
6	rs9353525	PC6	0.4606	0.1001	1.585	0.9202
6	rs9353525	SEX	-0.5487	-3.707	0.5777	0.0002101
6	rs9353525	FlagA2	0.2794	1.106	1.322	0.2686
6	rs9353525	EduMom	0.04265	0.8531	1.044	0.3936
6	rs9353525	EduDad	-0.02497	-0.5353	0.9753	0.5925
7	rs4729873	ADD	-0.1494	-1.309	0.8612	0.1904
7	rs4729873	PC1	3.705	0.736	40.65	0.4618
7	rs4729873	PC2	13.34	1.642	6.244e�	0.1007
7	rs4729873	PC3	-5.97	-1.05	0.002555	0.2938
7	rs4729873	PC4	4.339	1.015	76.62	0.3099
7	rs4729873	PC5	7.555	1.747	1910	0.08067
7	rs4729873	PC6	1.118	0.2524	3.059	0.8007
7	rs4729873	SEX	-0.5439	-3.675	0.5805	0.000238
7	rs4729873	FlagA2	0.2639	1.048	1.302	0.2944
7	rs4729873	EduMom	0.04166	0.8367	1.043	0.4028
7	rs4729873	EduDad	-0.02938	-0.6337	0.971	0.5263
11	rs10488693	ADD	-0.04161	-0.2037	0.9592	0.8386
11	rs10488693	PC1	4.721	0.9447	112.3	0.3448
11	rs10488693	PC2	14.2	1.677	1.47e�	0.09351
11	rs10488693	PC3	-6.584	-1.125	0.001382	0.2606
11	rs10488693	PC4	4.054	0.9326	57.61	0.351
11	rs10488693	PC5	7.979	1.815	2918	0.06945
11	rs10488693	PC6	0.5169	0.1089	1.677	0.9133
11	rs10488693	SEX	-0.5491	-3.716	0.5775	0.0002027
11	rs10488693	FlagA2	0.2741	1.089	1.315	0.2761
11	rs10488693	EduMom	0.04377	0.8806	1.045	0.3785
11	rs10488693	EduDad	-0.03014	-0.6506	0.9703	0.5153
FU2
CHR	SNP	TEST	BETA	STAT	OR	P
1	rs324419	ADD	-0.1379	-1.142	0.8712	0.2533
1	rs324419	PC1	0.8005	0.2358	2.227	0.8136
1	rs324419	PC2	4.032	1.246	56.35	0.2126
1	rs324419	PC3	2.884	0.8792	17.89	0.3793
1	rs324419	PC4	13.13	4.375	5.033e�	1.213e-05
1	rs324419	PC5	20.35	6.996	6.858e�	2.629e-12
1	rs324419	PC6	1.321	0.3049	3.746	0.7604
1	rs324419	SEX	-0.5569	-4.554	0.573	5.267e-06
1	rs324419	FlagAllTimes	0.175	0.952	1.191	0.3411
1	rs324419	EduMom	-0.05522	-1.291	0.9463	0.1966
1	rs324419	EduDad	0.01204	0.3113	1.012	0.7556
3	rs782446	ADD	-0.2009	-1.923	0.818	0.05453
3	rs782446	PC1	0.7218	0.2135	2.058	0.8309
3	rs782446	PC2	3.595	1.114	36.42	0.2654
3	rs782446	PC3	2.933	0.8965	18.79	0.37
3	rs782446	PC4	12.66	4.195	3.135e�	2.733e-05
3	rs782446	PC5	20.48	7.038	7.867e�	1.956e-12
3	rs782446	PC6	1.587	0.3698	4.888	0.7115
3	rs782446	SEX	-0.5669	-4.631	0.5673	3.642e-06
3	rs782446	FlagAllTimes	0.1945	1.054	1.215	0.2917
3	rs782446	EduMom	-0.05642	-1.316	0.9451	0.1882
3	rs782446	EduDad	0.00995	0.2566	1.01	0.7975
3	rs484061	ADD	-0.1524	-1.748	0.8586	0.08041
3	rs484061	PC1	1.003	0.2955	2.726	0.7676
3	rs484061	PC2	3.66	1.132	38.85	0.2577
3	rs484061	PC3	2.954	0.9041	19.19	0.366
3	rs484061	PC4	13.09	4.357	4.839e�	1.319e-05
3	rs484061	PC5	19.89	6.82	4.331e�	9.086e-12
3	rs484061	PC6	1.558	0.3562	4.749	0.7217
3	rs484061	SEX	-0.5621	-4.596	0.57	4.316e-06
3	rs484061	FlagAllTimes	0.1823	0.9903	1.2	0.322
3	rs484061	EduMom	-0.05493	-1.281	0.9466	0.2001
3	rs484061	EduDad	0.01028	0.2652	1.01	0.7909
3	rs604300	ADD	-0.2182	-1.55	0.804	0.1211
3	rs604300	PC1	1.031	0.3034	2.805	0.7616
3	rs604300	PC2	3.882	1.205	48.54	0.2283
3	rs604300	PC3	2.807	0.8561	16.56	0.392
3	rs604300	PC4	13.56	4.501	7.733e�	6.759e-06
3	rs604300	PC5	20.33	6.979	6.738e�	2.969e-12
3	rs604300	PC6	1.128	0.2484	3.09	0.8038
3	rs604300	SEX	-0.5622	-4.59	0.5699	4.434e-06
3	rs604300	FlagAllTimes	0.1776	0.9652	1.194	0.3344
3	rs604300	EduMom	-0.05453	-1.272	0.9469	0.2033
3	rs604300	EduDad	0.01155	0.2977	1.012	0.7659
3	rs507961	ADD	-0.3365	-3.056	0.7143	0.002239
3	rs507961	PC1	1.408	0.415	4.088	0.6781
3	rs507961	PC2	3.847	1.2	46.86	0.23
3	rs507961	PC3	3.29	1.003	26.84	0.3158
3	rs507961	PC4	12.87	4.276	3.886e�	1.901e-05
3	rs507961	PC5	20.23	6.952	6.132e�	3.59e-12
3	rs507961	PC6	1.435	0.3144	4.198	0.7532
3	rs507961	SEX	-0.5789	-4.716	0.5605	2.407e-06
3	rs507961	FlagAllTimes	0.1966	1.066	1.217	0.2864
3	rs507961	EduMom	-0.05509	-1.282	0.9464	0.2
3	rs507961	EduDad	0.007298	0.1877	1.007	0.8511
6	rs9353525	ADD	-0.2511	-1.794	0.778	0.07277
6	rs9353525	PC1	0.9915	0.2913	2.695	0.7708
6	rs9353525	PC2	3.196	0.9757	24.42	0.3292
6	rs9353525	PC3	2.703	0.824	14.93	0.4099
6	rs9353525	PC4	13.14	4.362	5.1e�	1.289e-05
6	rs9353525	PC5	20.32	6.96	6.659e�	3.407e-12
6	rs9353525	PC6	1.226	0.2782	3.408	0.7809
6	rs9353525	SEX	-0.5561	-4.54	0.5735	5.634e-06
6	rs9353525	FlagAllTimes	0.1792	0.9734	1.196	0.3303
6	rs9353525	EduMom	-0.05652	-1.318	0.945	0.1876
6	rs9353525	EduDad	0.01234	0.3179	1.012	0.7506
7	rs4729873	ADD	-0.127	-1.332	0.8807	0.183
7	rs4729873	PC1	0.09442	0.0274	1.099	0.9781
7	rs4729873	PC2	3.765	1.169	43.17	0.2424
7	rs4729873	PC3	3.074	0.9409	21.63	0.3468
7	rs4729873	PC4	13.13	4.375	5.036e�	1.212e-05
7	rs4729873	PC5	20.11	6.92	5.42e�	4.531e-12
7	rs4729873	PC6	1.558	0.3564	4.747	0.7215
7	rs4729873	SEX	-0.5565	-4.546	0.5732	5.456e-06
7	rs4729873	FlagAllTimes	0.1864	1.012	1.205	0.3116
7	rs4729873	EduMom	-0.06093	-1.419	0.9409	0.156
7	rs4729873	EduDad	0.01698	0.4375	1.017	0.6617
11	rs10488693	ADD	-0.247	-1.345	0.7812	0.1787
11	rs10488693	PC1	0.9317	0.2745	2.539	0.7837
11	rs10488693	PC2	4.071	1.26	58.64	0.2078
11	rs10488693	PC3	3.193	0.9727	24.37	0.3307
11	rs10488693	PC4	13.11	4.36	4.95e�	1.299e-05
11	rs10488693	PC5	20.24	6.956	6.16e�	3.504e-12
11	rs10488693	PC6	1.149	0.2559	3.157	0.798
11	rs10488693	SEX	-0.5564	-4.549	0.5732	5.381e-06
11	rs10488693	FlagAllTimes	0.1622	0.8782	1.176	0.3798
11	rs10488693	EduMom	-0.05562	-1.3	0.9459	0.1936
11	rs10488693	EduDad	0.01218	0.3149	1.012	0.7528

## Sheet: Sup 10
Condition	SNP	Covariables	BETA	Odd-Ratio	STAT	Pvalue
ALL	rs507961 (N=2030)	ADD	2030	0.7508	-3.217	0.001294
		Sex	2030	0.6798	-3.8	0.0001444
		PC1	2030	114.7	1.763	0.07798
		PC2	2030	18.97	1.082	0.2791
		PC3	2030	0.119	-0.6629	0.5074
		PC4	2030	18410	3.838	0.0001241
		PC5	2030	90900	4.66	3.157e-06
		PC6	2030	0.0006935	-1.055	0.2913
		FlagAllTimes	2030	1.438	2.411	0.01593
		EduMom	2030	0.978	-0.636	0.5248
		EduDad	2030	0.9803	-0.6208	0.5348
		ADDxPC3	2030	44410	2.043	0.04108
	rs9353525 (N=2026), Interaction 1	ADD	2026	0.6716	-3.024	0.002496
		Sex	2026	0.6937	-3.6	0.0003176
		PC1	2026	8.169	0.7632	0.4454
		PC2	2026	0.4376	-0.2674	0.7892
		PC3	2026	4.403	0.5529	0.5803
		PC4	2026	29440	3.987	6.694e-05
		PC5	2026	64400	4.454	8.417e-06
		PC6	2026	0.0005432	-1.087	0.2771
		FlagAllTimes	2026	1.441	2.423	0.0154
		EduMom	2026	0.9731	-0.7749	0.4384
		EduDad	2026	0.9897	-0.3204	0.7487
		ADDxPC1	2026	221100000000000	2.111	0.03474
	rs9353525 (N=2026), Interaction 2	ADD	2026	0.7553	-2.394	0.01665
		Sex	2026	0.6957	-3.569	0.0003577
		PC1	2026	107.4	1.74	0.08192
		PC2	2026	15.71	1.03	0.303
		PC3	2026	5.207	0.6293	0.5292
		PC4	2026	24420	3.966	7.303e-05
		PC5	2026	76930	4.608	4.056e-06
		PC6	2026	2.394e-08	-2.261	0.02378
		FlagAllTimes	2026	1.428	2.358	0.01835
		EduMom	2026	0.9754	-0.7102	0.4776
		EduDad	2026	0.988	-0.3755	0.7073
		ADDxPC6	2026	7.701e+18	2.854	0.004314
Supplementary table 10: Logistic regression of rs507961 and rs9353525 with significant interaction of covarite of no interest by phenotype in IMAGEN. (STAT = coefficient t-statistic). PC1-PC6, First six ancestry components.

[truncated: 7 more sheets: Sup 11, Sup 12, Sup 13, Sup 14, Sup 15, Sup 16, Sup 17]
